# Supplementary material for: Recipes and mechanisms of cellular reprogramming: a case study on budding yeast Saccharomyces cerevisiae
Source: BMC Syst Biol. 2011 Apr 12;5:50. doi: 10.1186/1752-0509-5-50 (PMC3094211; doi:10.1186/1752-0509-5-50)
Supplement: Additional file 1 — Details of curated regulatory network. Literature evidence for the nodes and edges in the curated regulatory network. Related to Figure 1 in main text. [file 1752-0509-5-50-S1.XLS]

## Sheet: Nodes
AND=logic-and; SDE=self-degradation(trend to off); SEX=self-activation(trend to on); CON=self-sustaining(trend to unchanged); SGN=external signal or stimulus
NODE	FEATURES	DESCRIPTION
ACE2	SDE	ACE2 encodes a transcription factor that activates transcription of genes expressed in the G1 phase of the cell cycle. The DNA binding domain of Ace2p is very similar to that of another G1 specifc transcription activator, Swi5p. Swi5p and Ace2p bind the same DNA sequences in vitro with similar affinites, and regulate a shared set of genes in vivo; however, the two proteins also show distinct prom…
ADR1	SDE	ADR1 encodes a transcriptional activator involved in the expression of genes that are regulated by glucose repression (Tachibana et al., 2005).
CAMP-PKA	SDE	In S. cerevisiae, growth and metabolism in response to nutrients, particularly glucose, is regulated to a large degree by the Ras/cyclic AMP (cAMP) pathway (Saunders, 2002). The cyclic AMP (cAMP) signaling pathway functions in parallel with the MAP kinase pathway to regulate pseudohyphal differentiation. A transient increase in cAMP is observed when glucose is added to stationary-phase cells (FRA…
CDC14	SDE	Protein phosphatase required for mitotic exit; located in the nucleolus until liberated by the FEAR and Mitotic Exit Network in anaphase, enabling it to act on key substrates to effect a decrease in CDK/B-cyclin activity and mitotic exit (Visintin et al., 1998). Throughout G1, S, and early M phase, a pool of Cdc14 is confined to the nucleolus as a subunit of the RENT complex (Shou et al., 1999).
CDC20	SDE	Cell-cycle regulated activator of anaphase-promoting complex/cyclosome (APC/C), which is required for metaphase/anaphase transition; directs ubiquitination of mitotic cyclins, Pds1p, and other anaphase inhibitors; potential Cdc28p substrate. Defects in APC subunits or Cdc20 cause a metaphase arrest before chromosome segregation (Charles et al., 1998). Cdc20 is a target of spindle checkpoint (Hwan…
CDC25	CON	Cdc25p levels drop when cells are exposed to various stresses such as heat and ethanol shocks and oxidative stress (Wang et al., 2004). Cdc25p is also regulated by glucose; the presence of glucose in the media results in Cdc25p phosphorylation (Gross et al., 1992). It seems that Cdc25p involves in entry into and maintenance of stationary phase (Werner-Washburne et al., 1993).
CDC5	SDE	Cdc5 is a positive regulator of cyclin-specific APC activity in late mitosis. It has multiple functions in mitosis and cytokinesis through phosphorylation of substrates. Degradation of Cdc5 in G1 might provide a feedback mechanism by which the APC destroys its activator at the onset of the next cell cycle (Charles et al., 1998). Mitosis and chromosome separation occur normally in the absence of C…
CDH1	CON	Cell-cycle regulated activator of the anaphase-promoting complex/cyclosome (APC/C), which directs ubiquitination of cyclins resulting in mitotic exit; targets the APC/C to specific substrates including Cdc20p, Ase1p, Cin8p and Fin1p. CDC20 was required for the degradation of the APC substrate Pds1 but not for that of other APC substrates, such as Clb2 and Ase1. Conversely, cdh1Delta mutants were …
CLB1	CON	CLB1 encodes a B-type cyclin that activates Cdc28p to promote the transition from G2 to M phase of the cell cycle. CLB1 and CLB2 transcripts accumulate during G2 and M, and their transcription is repressed by the end of mitosis (Spellman et al., 1998). Expression studies indicate that Clb1p is the primary cyclin for the regulation of meiosis while Clb2p is involved only in mitosis. G1 cyclins are…
CLB2	CON	Similar to CLB1; We use Clb2 to represent Clb2 or Clb2-Cdc28.
CLB5	CON	B-type cyclin involved in DNA replication during S phase; activates Cdc28p to promote initiation of DNA synthesis; functions in formation of mitotic spindles along with Clb3p and Clb4p; most abundant during late G1 phase. (Donaldson et al., 1998) suggested that Clb5p promotes the timely activation of early and late origins, but Clb6p can activate only early origins. We use Clb5 to represent Clb5 …
CLB6	SDE	A clb5 clb6 double mutant strain exhibits dramatic delays in DNA replication, suggesting both Clb5p and Clb6p promote progression into S phase. CLB5 and CLB6 transcripts are expressed periodically throughout the cell cycle and are most abundant during late G1. Both CLB5 and CLB6 promoters contain MCB (MluI cell cycle box) motifs, which are elements found in several DNA synthesis genes. We use Clb…
CLN1	SDE	G1 cyclin involved in regulation of the cell cycle; activates Cdc28p kinase to promote the G1 to S phase transition; late G1 specific expression depends on transcription factor complexes, MBF (Swi6p-Mbp1p) and SBF (Swi6p-Swi4p); G1 cyclins are unstable (Schneider et al., 1998). We use Cln1 to represent Cln1 or Cln1-Cdc28.
CLN2	SDE	Similar to CLN1. However, the deletion of Cln2, but not Cln1, causes an increase in cell size; moreover, bud emergence is primarily controlled by Cln2p, but not by Cln1p (Queralt and Igual, 2004). We use Cln2 to represent Cln2 or Cln2-Cdc28
CLN3	SDE	G1 cyclin involved in cell cycle progression; activates Cdc28p kinase to promote the G1 to S phase transition; plays a role in regulating transcription of the other G1 cyclins, CLN1 and CLN2; regulated by phosphorylation and proteolysis. Unstable protein (Cross and Blake, 1993; Schneider et al., 1998). However, (MacKay et al., 2001) gives some references to suggest Cln3 expression is constitutive…
CYR1	SDE	Adenylate cyclase, required for cAMP production and cAMP-dependent protein kinase signaling; the cAMP pathway controls a variety of cellular processes, including metabolism, cell cycle, stress response, stationary phase, and sporulation
EMG	SDE	Early Meiotic Genes, after EMG and MMG have been transcribed, the yeast cell is considered to be committed to sporulation and the process becomes irreversible
ESP1	SEX	Separase, a caspase-like cysteine protease that promotes sister chromatid separation by mediating dissociation of the cohesin Scc1p from chromatin; inhibits protein phosphatase 2A-Cdc55p to promote mitotic exit; inhibited by Pds1p; mutants in Esp1 delay cyclin destruction (Tinker-Kulberg and Morgan, 1999). SEX is used to mimic some unknown mechanism to activate ESP1.
FAR1	SDE	Cyclin-dependent kinase inhibitor that mediates cell cycle arrest in response to pheromone; also forms a complex with Cdc24p, Ste4p, and Ste18p that may specify the direction of polarized growth during mating; Far1p is able to inactivate Cdc28p/Clnp complexes, and thus helps stop the cell cycle at START in G1. The kinase activity of Cdc28-Cln was directly inhibited by Far1 both in vivo and in vit…
FEAR	AND:CDC5, ESP1, SPO12	CDC fourteen early anaphase release network, including Esp1p, Slk19p, Spo12p and Cdc5p etc. (D'Amours and Amon, 2004) provides a significant review about FEAR.
FKH2	SDE	Forkhead family transcription factor with a major role in the expression of G2/M phase genes; positively regulates transcriptional elongation; negative role in chromatin silencing at HML and HMR; substrate of the Cdc28p/Clb5p kinase; FKH2 is periodically expressed in late S-phase through the actions of another forkhead family transcription factor, Hcm1p (Pramila et al., 2006).
GCN5	SDE	GCN5 encodes a histone acetyltransferase (HAT) that functions as a coactivator in transcriptional regulation
GCSGN	SGN	Signal of growth condition, is used to mimic surrounding fit for yeast cell growing.
HCM1	SDE	The HCM1 gene is cell cycle regulated, with peak expression in the G1 phase of the cell cycle. HCM1 drives the expression of FKH1, FKH2, and NDD1, M-phase specific transcription factors required for the subsequent temporal wave of cell cycle regulated transcription, and two cell cycle specific transcriptional repressors, WHI5 and YHP1 (Pramila et al., 2006).
IME1	SDE	Master regulator of meiosis that is active only during meiotic events, activates transcription of early meiotic genes through interaction with Ume6p, degraded by the 26S proteasome following phosphorylation by Ime2p. Ime1 is unstable protein (Kassir et al., 2003).
IME2	SDE	Serine/threonine protein kinase involved in activation of meiosis, associates with Ime1p and mediates its stability, activates Ndt80p; IME2 expression is positively regulated by Ime1p, and Ime2p is unstable (Guttmann-Raviv et al., 2002).
IME2-RIM4	AND:IME2, RIM4	The phosphorylation of IME2 to NDT80 is hypothetical.
MBF	CON	Swi6p-Mbp1p. Mbp1 is Transcription factor involved in regulation of cell cycle progression from G1 to S phase, forms a complex with Swi6p that binds to MluI cell cycle box regulatory element in promoters of DNA synthesis genes.
MCM1-SFF	AND:FKH2, NDD1	Mcm1p is a transcription factor involved in cell-type-specific transcription and pheromone response, and it plays a central role in the formation of both repressor and activator complexes. By binding with SFF, Mcm1p brings about cell cycleregulated transcription (Althoefer et al., 1995; Bähler, 2005; Lydall et al., 1991; Pic et al., 2000).
MIG1	CON	Transcription factor involved in glucose repression; sequence specific DNA binding protein containing two Cys2His2 zinc finger motifs; regulated by the SNF1 kinase and the GLC7 phosphatase. MIG1 associates with Tup1 to repress Ime1 and Ime2.
MIG1-TUP1	AND:MIG1, TUP1	MIG1 associates with Tup1 to repress Ime1 and Ime2.
MMG	CON	Middle Meiotic Genes, after EMG and MMG have been transcribed, the yeast cell is considered to be committed to sporulation and the process becomes irreversible (Friedlander et al., 2006).
MSN2	CON	Transcriptional activator related to Msn4p; activated in stress conditions, which results in translocation from the cytoplasm to the nucleus; binds DNA at stress response elements of responsive genes, inducing gene expression. MSN4 gene expression is itself Msn2/4p dependent and induced by stress, while MSN2 expression is constitutive.
MSN4	SDE	Transcriptional activator related to Msn2p; activated in stress conditions, which results in translocation from the cytoplasm to the nucleus; binds DNA at stress response elements of responsive genes, inducing gene expression. MSN4 gene expression is itself Msn2/4p dependent and induced by stress, while MSN2 expression is constitutive.
NDD1	SDE	Transcriptional activator essential for nuclear division; localized to the nucleus; essential component of the mechanism that activates the expression of a set of late-S-phase-specific genes.
NDT80	SDE	Meiosis-specific transcription factor required for exit from pachytene and for full meiotic recombination; activates middle sporulation genes; competes with Sum1p for binding to promoters containing middle sporulation elements (MSE). Ndt80p activates the middle set of meiotic genes that encode proteins necessary for establishment of the meiotic I spindle (Cooper et al., 2009).
PDS1	SEX	Securin, inhibits anaphase by binding separin Esp1p; blocks cyclin destruction and mitotic exit, essential for meiotic progression and mitotic cell cycle arrest; localization is cell-cycle dependent and regulated by Cdc28p phosphorylation. Pds1 is normally degraded at the metaphase-to-anaphase transition (Charles et al., 1998). Pds1 inhibits chromosome separation (Charles et al., 1998). The persi…
RAS2	SDE	GTP-binding protein that regulates the nitrogen starvation response, sporulation, and filamentous growth; farnesylation and palmitoylation required for activity and localization to plasma membrane.
RIM11	SDE	Protein kinase required for signal transduction during entry into meiosis; promotes the formation of the Ime1p-Ume6p complex by phosphorylating Ime1p and Ume6p (Bowdish et al., 1994).
RIM15	SDE	Glucose-repressible protein kinase involved in signal transduction during cell proliferation in response to nutrients, specifically the establishment of stationary phase; identified as a regulator of IME2; substrate of Pho80p-Pho85p kinase.
RIM4	CON	Putative RNA-binding protein required for the expression of early and middle sporulation genes
RME1	SDE	Zinc finger protein involved in control of meiosis; prevents meiosis by repressing IME1 expression and promotes mitosis by activating CLN2 expression; directly repressed by a1-alpha2 regulator; mediates cell type control of sporulation (Toone et al., 1995).
RPD3	CON	Histone deacetylase; regulates transcription and silencing; plays a role in regulating Ty1 transposition
SBF	CON	Swi6p-Swi4p; Although many genes contain both SCB and MCB elements, SBF plays a dominant role at START, since loss of Swi4 causes a severe cell cycle phenotype, whereas loss of Mbp1 has little phenotypic consequence (Costanzo et al., 2004). SBF but not MBF is essential in the absence of Clb5 (Queralt and Igual, 2005). DNA binding component of the SBF complex (Swi4p-Swi6p), a transcriptional activ…
SCSGN	SGN	Signal of sporualtion condition, is used to mimic surrounding unfit for yeast cell growing but fit for sporulation.
SIC1	CON	Inhibitor of Cdc28-Clb kinase complexes that controls G1/S phase transition (Mendenhall and Hodge, 1998), preventing premature S phase and ensuring genomic integrity; phosphorylation targets Sic1p for SCF(CDC4)-dependent turnover; Sic1 is nonenssential gene but a sic1 mutant culture contains a high percentage of cells permanently arrested in G2. Sic1 and APC activity persist through G1 (Amon et a…
SOK2	SDE	Nuclear protein that plays a regulatory role in the cyclic AMP (cAMP)-dependent protein kinase (PKA) signal transduction pathway; negatively regulates pseudohyphal differentiation; homologous to several transcription factors (Pan and Heitman, 2000).
SPO12	SDE	Nucleolar protein of unknown function, positive regulator of mitotic exit; involved in regulating release of Cdc14p from the nucleolus in early anaphase, may play similar role in meiosis. Spo12 is regulated in G2/M-phase (Parkes and Johnston, 1992).
SPOR	AND:EMG, MMG	Represent commitment to sporulation. After both EMG and MMG have been transcribed, the yeast cell is considered to be committed to sporulation (Friedlander et al., 2006). This node mimic this mechanism.
SUM1	CON	Transcriptional repressor required for mitotic repression of middle sporulation-specific genes; also acts as general replication initiation factor; involved in telomere maintenance, chromatin silencing; regulated by pachytene checkpoint. SEX is used to mimic some unknown mechanism to activate Sum1.
SWE1	SDE	Protein kinase that regulates the G2/M transition by inhibition of Cdc28p kinase activity; localizes to the nucleus and to the daughter side of the mother-bud neck. Swe1 is SCB regulated in late G1 (Ma et al., 1996).
SWI5	SDE	Transcription factor that activates transcription of genes expressed at the M/G1 phase boundary and in G1 phase; localization to the nucleus occurs during G1 and appears to be regulated by phosphorylation by Cdc28p kinase; Swi5 is transcribed in late G2 (Dohrmann et al., 1992).
TUP1	CON	Tup1p is recruited by Mig1p to repress Ime1 and Ime2 (Kassir et al., 2003).
UME6	SDE	UME6 ("Unscheduled Meiotic gene Expression") is a key transcriptional regulator of early meiotic genes, such as SPO11, SPO13, and IME2.
UME6-IME1-RIM11	AND:UME6, IME1, RIM11	Complex consists of Ume6, Ime1 and Rim11

## Sheet: Links
PARENT NODE	CHILD NODE	REGULATION (+: positive regulation, -: negative regulation)	REFERENCES
ACE2	RME1	+	Ace2 and Swi5 activates transcriptions of genes Ash1, Cdc6, Pcl9, Rme1, Sic1 in G1 (Breeden, 2003; McBride et al., 1999)
ACE2	SIC1	+	Ace2 and Swi5 share the task of activating Sic1, but Ace2 plays a modest role (Knapp et al., 1996); Ace2 and Swi5 activates transcriptions of genes Ash1, Cdc6, Pcl9, Rme1, Sic1 in G1 (Breeden, 2003; McBride et al., 1999)
ADR1	IME1	+	Adr1 bounds and postively regulates Ime1 (Tachibana et al., 2005)
CAMP-PKA	ADR1	-	cAMP-PKA decreases the level of Adr1p (Dombek and Young, 1997)
CAMP-PKA	MSN2	-	(Kassir et al., 2003)
CAMP-PKA	MSN4	-	(Kassir et al., 2003)
CAMP-PKA	RIM15	-	(Kassir et al., 2003)
CAMP-PKA	SOK2	+	(Kassir et al., 2003)
CDC14	CDH1	+	Cdc14 dephosphorylate Cdh1 to turn on Cdh1-APC (Jaspersen et al., 1999; Visintin et al., 1998; Zachariae and Nasmyth, 1999)
CDC14	SIC1	+	Cdc14 dephosphorylate Sic1 to switch off the proteolysis of Sic1 by SCF (Jaspersen et al., 1999; Visintin et al., 1998; Zachariae and Nasmyth, 1999)
CDC14	SWI5	+	Cdc14 dephosphorylate Swi5 (Mah et al., 2001; Visintin et al., 1998; Zachariae and Nasmyth, 1999)
CDC20	CDH1	+	(Han and Wang, 2007)
CDC20	CLB2	-	CDC20 was required for the degradation of the APC substrate Pds1 but not for that of other APC substrates, such as Clb2 and Ase1. Conversely, cdh1Delta mutants were impaired in the degradation of Ase1 and Clb2 but not in that of Pds1 (Visintin et al., 1997). Cdc20-APC reduces Clb2 to low/medium levels, whereas Cdh1-APC can degrade low levels of Clb2 (Irons, 2009).
CDC20	CLB5	-	Cdc20-APC promotes Cdk1 inactivation by destroying the S-phase cyclin Clb5 (Visintin et al., 1997; Zachariae and Nasmyth, 1999).
CDC20	PDS1	-	APC is requried for destruction of Pds1, which inhibits choromsome separtion(Charles et al., 1998). As a result, general defects in APC activity cause a metaphase arrest with unseparated chromosomes (Charles et al., 1998). CDC20 was required for the degradation of the APC substrate Pds1 (Shirayama et al., 1998; Visintin et al., 1997).
CDC25	CAMP-PKA	+	(Govin and Berger, 2009; Kassir et al., 2003)
CDC25	CYR1	+	(Kassir et al., 2003)
CDC25	RAS2	+	(Kassir et al., 2003)
CDC25	RIM11	-	(Kassir et al., 2003)
CDC5	FEAR	+	Cdc5 is a component of FEAR (D'Amours and Amon, 2004)
CDH1	CDC20	-	Cdh1-APC triggers the degadation of Cdc20-APC by binding to Cdc20 (Martinez et al., 2006; Shirayama et al., 1998)
CDH1	CDC5	-	Ubiquitination and degradation of Cdc5 depend on Cdh1-APC (Charles et al., 1998)
CDH1	CLB1	-	(Li et al., 2004)
CDH1	CLB2	-	CDC20 was required for the degradation of the APC substrate Pds1 but not for that of other APC substrates, such as Clb2 and Ase1. Conversely, cdh1Delta mutants were impaired in the degradation of Ase1 and Clb2 but not in that of Pds1 (Visintin et al., 1997). Cdc20-APC reduces Clb2 to low/medium levels, whereas Cdh1-APC can degrade low levels of Clb2 (Irons, 2009).
CLB1	MBF	-	(Jorgensen and Tyers, 2000)
CLB1	SBF	-	(Jorgensen and Tyers, 2000)
CLB2	CDC20	+	The phosphorylation by Clb2 is shown nessary to activity of Cdc20-APC (Irons, 2009; Rudner and Murray, 2000)
CLB2	CDC5	+	Purified Cdc28 associated with with mitotic cyclin Clb2 is sufficient to activate purified in vitro (Mortensen et al., 2005)
CLB2	CDH1	-	(Zachariae et al., 1998)
CLB2	CLB1	+	(Spellman et al., 1998)
CLB2	FAR1	+	(Spellman et al., 1998)
CLB2	HCM1	-	SGD online
CLB2	MBF	-	(Jorgensen and Tyers, 2000)
CLB2	SBF	-	(Jorgensen and Tyers, 2000)
CLB2	SIC1	-	(Tinker-Kulberg and Morgan, 1999)
CLB2	SPO12	+	(Spellman et al., 1998)
CLB2	SWE1	-	(Hood-DeGrenier et al., 2007)
CLB2	SWI5	-	((Spellman et al., 1998)) summarize Clb2-Cdc28 actives expression of Clb1, Clb2, Swi5 and Bud4, but (Bähler, 2005) said Swi5 activity is repressed by Clb2-Cdc28
CLB5	CDH1	-	Clb5-Cdc28 phosphorylates Cdh1 switches cells finally back to a Cell division and the anaphase-promoting complex state in which mitotic cyclin B kinases can reaccumulate (Zachariae and Nasmyth, 1999).
CLB5	FKH2	+	SGD online
CLB5	SIC1	-	(Verma et al., 1997)
CLB6	MBF	-	Clb6-cdc28 export Swi6 out of nucleus and Clb5-cdc28 plays a minor role (Geymonat et al., 2004; Sidorova et al., 1995)
CLB6	SBF	-	Clb6-cdc28 export Swi6 out of nucleus and Clb5-cdc28 plays a minor role (Geymonat et al., 2004; Sidorova et al., 1995)
CLN1	IME1	-	G1 cyclins downregulate Ime1 transcription and prevent its accumulation in the nucleus, which results in repression of early-meiotic gene expression (Colomina et al., 1999)
CLN1	SIC1	-	The accumulation of Cdk1–Cln1 and Cdk1–Cln2 kinases in late G1 leads to the phosphorylation of Sic1 and thereby to its proteolysis (Zachariae and Nasmyth, 1999)
CLN2	CDH1	-	(Zachariae et al., 1998)
CLN2	IME1	-	G1 cyclins downregulate Ime1 transcription and prevent its accumulation in the nucleus, which results in repression of early-meiotic gene expression (Colomina et al., 1999; Honigberg and Purnapatre, 2003)
CLN2	SIC1	-	The accumulation of Cdk1–Cln1 and Cdk1–Cln2 kinases in late G1 leads to the phosphorylation of Sic1 and thereby to its proteolysis (Zachariae and Nasmyth, 1999). Sic1p ubiquitination is preferentially stimulated by Cln2p-Cdc28p (Elsasser et al., 1999)
CLN3	FAR1	-	(Spellman et al., 1998)
CLN3	IME1	-	G1 cyclins downregulate Ime1 transcription and prevent its accumulation in the nucleus, which results in repression of early-meiotic gene expression (Colomina et al., 1999)
CLN3	MBF	+	(Jorgensen and Tyers, 2000)
CLN3	SBF	+	(Jorgensen and Tyers, 2000)
CLN3	SPO12	-	(Spellman et al., 1998)
CYR1	CAMP-PKA	+	(Kassir et al., 2003)
CYR1	IME1	-	(Kassir et al., 2003)
EMG	SPOR	+	EMG is one of necessary conditions of SPOR
ESP1	FEAR	+	Esp1 is a component of FEAR (D'Amours and Amon, 2004)
FAR1	CLN1	-	The kinase activity of Cdc28-Cln was directly inhibited by Far1 both in vivo and in vitro (Peter and Herskowitz, 1994)
FAR1	CLN2	-	The kinase activity of Cdc28-Cln was directly inhibited by Far1 both in vivo and in vitro (Peter and Herskowitz, 1994)
FAR1	CLN3	-	The kinase activity of Cdc28-Cln was directly inhibited by Far1 both in vivo and in vitro (Peter and Herskowitz, 1994)
FEAR	CDC14	+	(D'Amours and Amon, 2004)
FKH2	MCM1-SFF	+	complex
GCN5	ADR1	+	SGD online
GCN5	EMG	+	(Kassir et al., 2003)
GCN5	IME2	+	(Kassir et al., 2003)
GCN5	NDT80	+	(Kassir et al., 2003)
GCN5	RIM4	+	(Kassir et al., 2003)
GCSGN	CDC25	+	Cdc25p is also regulated by glucose; the presence of glucose in the media results in Cdc25p phosphorylation (Gross et al., 1992)
GCSGN	IME1	-	(Friedlander et al., 2006)
GCSGN	IME2	-	Ime2 is less or inactive when nutrient is present (Friedlander et al., 2006; Kassir et al., 2003)
GCSGN	MIG1	+	A glucose-regulated nuclear import and/or export mechanism controls the activity of Mig1 (De Vit et al., 1997)
HCM1	FKH2	+	FKH2 is periodically expressed in late S-phase through the actions of another forkhead family transcription factor, Hcm1p (Pramila et al., 2006)
HCM1	NDD1	+	(Pramila et al., 2006)
IME1	IME1	+	(Friedlander et al., 2006)
IME1	RPD3	-	(Kassir et al., 2003)
IME1	SOK2	-	(Kassir et al., 2003)
IME1	UME6-IME1-RIM11	+	complex
IME2	IME2	+	(Kassir et al., 2003)
IME2	IME2-RIM4	+	complex
IME2	SIC1	-	Phosphroylation of Sic1p by Ime2p kinase targets Sic1p for degradation (Honigberg and Purnapatre, 2003)
IME2-RIM4	IME1	-	(Kassir et al., 2003)
IME2-RIM4	NDT80	+	The phosphorylation of Ime2 to Ndt80 is hypothetical (Kassir et al., 2003)
IME2-RIM4	SUM1	-	(Kassir et al., 2003)
MBF	CLB5	+	Summary from previous evidence (Simon et al., 2001)
MBF	CLB6	+	Summary from previous evidence (Simon et al., 2001)
MBF	CLN1	+	(Costanzo et al., 2004)
MBF	CLN2	+	(Costanzo et al., 2004)
MBF	HCM1	+	(Horak et al., 2002; Pramila et al., 2006)
MBF	SBF	+	(Horak et al., 2002); moreover, Swi4 is promoted by MBF deriving from genome binding data (Simon et al., 2001)
MBF	SPO12	+	(Simon et al., 2001)
MBF	SWE1	+	(Simon et al., 2001)
MCM1-SFF	ACE2	+	(Althoefer et al., 1995; Simon et al., 2001)
MCM1-SFF	CDC20	+	(Simon et al., 2001)
MCM1-SFF	CDC5	+	(Althoefer et al., 1995)
MCM1-SFF	CLB1	+	(Althoefer et al., 1995; Bähler, 2005)
MCM1-SFF	CLB2	+	(Althoefer et al., 1995)
MCM1-SFF	SPO12	+	Summary from previous evidence (Simon et al., 2001)
MCM1-SFF	SWI5	+	(Althoefer et al., 1995; Simon et al., 2001)
MIG1	MIG1-TUP1	+	complex
MIG1-TUP1	IME1	-	(Kassir et al., 2003)
MIG1-TUP1	IME2	-	(Kassir et al., 2003)
MMG	SPOR	+	MMG is one of necessary conditions of SPOR
MSN2	IME1	+	(Kassir et al., 2003)
MSN2	MSN4	+	(Kassir et al., 2003)
MSN2	SOK2	+	(Kassir et al., 2003)
MSN4	GCN5	+	(Kassir et al., 2003)
MSN4	IME1	+	(Kassir et al., 2003)
NDD1	MCM1-SFF	+	complex
NDT80	CLB1	+	(Raithatha and Stuart, 2008)
NDT80	CLB5	+	(Raithatha and Stuart, 2008)
NDT80	CLB6	+	(Raithatha and Stuart, 2008)
NDT80	IME1	+	(Kassir et al., 2003)
NDT80	IME2	+	(Kassir et al., 2003)
NDT80	MMG	+	(Kassir et al., 2003)
NDT80	NDT80	+	The accumulation of Ndt80 allows the initiation of an auto-activation loop in which Ndt80 binds to MSE sequences in its own promoter to upregulate its own expression (Chu and Herskowitz, 1998; Pak and Segall, 2002)
PDS1	ESP1	-	Pds1 blocks cyclin destruction by inhibiting its binding partner Esp1 (Tinker-Kulberg and Morgan, 1999); Pds1 forms a complex with Esp1, thereby preventing Esp1 from cleaving Scc1 (Mah et al., 2001; Uhlmann et al., 1999)
RAS2	CYR1	+	(Kassir et al., 2003)
RIM11	IME1	+	(Kassir et al., 2003)
RIM11	MIG1	-	(Kassir et al., 2003)
RIM11	RIM11	+	(Kassir et al., 2003)
RIM11	UME6	+	(Kassir et al., 2003)
RIM11	UME6-IME1-RIM11	+	complex
RIM15	IME1	+	(Kassir et al., 2003)
RIM15	IME2	+	(Kassir et al., 2003)
RIM15	RIM15	+	(Kassir et al., 2003)
RIM15	UME6	+	(Kassir et al., 2003)
RIM4	EMG	+	(Kassir et al., 2003)
RIM4	IME2-RIM4	+	complex
RME1	IME1	-	(Honigberg and Purnapatre, 2003; Mitchell and Herskowitz, 1986)
RPD3	EMG	-	(Kassir et al., 2003)
RPD3	IME2	-	(Kassir et al., 2003)
RPD3	NDT80	-	(Kassir et al., 2003)
RPD3	RIM4	-	(Kassir et al., 2003)
SBF	CLB2	+	(Bean et al., 2005; Simon et al., 2001)
SBF	CLB5	+	(Wittenberg and Reed, 2005)
SBF	CLB6	+	Summary from previous evidence (Simon et al., 2001)
SBF	CLN1	+	(Costanzo et al., 2004)
SBF	CLN2	+	(Costanzo et al., 2004)
SBF	HCM1	+	(Horak et al., 2002; Pramila et al., 2006)
SBF	NDD1	+	(Horak et al., 2002; Simon et al., 2001)
SBF	SOK2	+	(Horak et al., 2002)
SBF	SWE1	+	(Simon et al., 2001)
SCSGN	IME1	+	Starvation signals as well as diploidy induce the transcription of IME1 (Horak et al., 2002)
SCSGN	IME2	+	(Kassir et al., 2003)
SCSGN	MIG1	-	A glucose-regulated nuclear import and/or export mechanism controls the activity of Mig1 (De Vit et al., 1997)
SCSGN	RME1	-	RME1 transit MAT signal to IME1 (Kassir et al., 2003)
SIC1	CLB1	-	Sic1 is an inhibitor of Cdc28-Clb kinase activity(Mendenhall and Hodge, 1998; Schwob et al., 1994)
SIC1	CLB2	-	Sic1 is an inhibitor of Cdc28-Clb kinase activity(Mendenhall and Hodge, 1998; Schwob et al., 1994)
SIC1	CLB5	-	Sic1 is an inhibitor of Cdc28-Clb kinase activity(Mendenhall and Hodge, 1998; Schwob et al., 1994)
SIC1	CLB6	-	Sic1 is an inhibitor of Cdc28-Clb kinase activity(Mendenhall and Hodge, 1998; Schwob et al., 1994)
SOK2	IME1	-	(Kassir et al., 2003)
SPO12	FEAR	+	Spo12 is a component of FEAR (D'Amours and Amon, 2004)
SUM1	MMG	-	(Kassir et al., 2003)
SUM1	NDT80	-	(Kassir et al., 2003)
SWE1	CLB1	-	(Asano et al., 2005)
SWE1	CLB2	-	Swe1 inhibits Clb2-Cdc28 by direct binding (Asano et al., 2005; McMillan et al., 1999)
SWE1	CLB5	-	(Asano et al., 2005)
SWE1	CLB6	-	(Asano et al., 2005)
SWI5	RME1	+	Ace2 and Swi5 activates transcriptions of genes Ash1, Cdc6, Pcl9, Rme1, Sic1 in G1 (Breeden, 2003; McBride et al., 1999)
SWI5	SIC1	+	Ace2 and Swi5 activates transcriptions of genes Ash1, Cdc6, Pcl9, Rme1, Sic1 in G1 (Breeden, 2003; McBride et al., 1999)
TUP1	MIG1-TUP1	+	complex
TUP1	RPD3	+	(Kassir et al., 2003)
TUP1	TUP1	+	(Kassir et al., 2003)
TUP1	UME6	-	(Zeidler et al., 2009)
UME6	NDT80	-	(Pak and Segall, 2002)
UME6	UME6-IME1-RIM11	+	complex
UME6-IME1-RIM11	EMG	+	(Kassir et al., 2003)
UME6-IME1-RIM11	IME2	+	(Kassir et al., 2003)
UME6-IME1-RIM11	NDT80	+	(Kassir et al., 2003)
UME6-IME1-RIM11	RIM4	+	(Kassir et al., 2003)

## Sheet: Reference
Althoefer, H., Schleiffer, A., Wassmann, K., Nordheim, A., and Ammerer, G. (1995). Mcm1 is required to coordinate G2-specific transcription in Saccharomyces cerevisiae. Mol Cell Biol 15, 5917-5928.
Amon, A., Irniger, S., and Nasmyth, K. (1994). Closing the cell cycle circle in yeast: G2 cyclin proteolysis initiated at mitosis persists until the activation of G1 cyclins in the next cycle. Cell 77, 1037-1050.
Asano, S., Park, J.-E., Sakchaisri, K., Yu, L.-R., Song, S., Supavilai, P., Veenstra, T.D., and Lee, K.S. (2005). Concerted mechanism of Swe1/Wee1 regulation by multiple kinases in budding yeast. EMBO J 24, 2194-2204.
Bähler, J. (2005). Cell-cycle control of gene expression in budding and fission yeast. ANNUAL REVIEW OF GENETICS 39, 69-94.
Bean, J.M., Siggia, E.D., and Cross, F.R. (2005). High Functional Overlap Between MluI Cell-Cycle Box Binding Factor and Swi4/6 Cell-Cycle Box Binding Factor in the G1/S Transcriptional Program in Saccharomyces cerevisiae. Genetics 171, 49-61.
Bowdish, K.S., Yuan, H.E., and Mitchell, A.P. (1994). Analysis of RIM11, a yeast protein kinase that phosphorylates the meiotic activator IME1. Mol Cell Biol 14, 7909-7919.
Breeden, L. (2003). Periodic transcription: a cycle within a cycle. Curr Biol 13, R31-R38.
Charles, J.F., Jaspersen, S.L., Tinker-Kulberg, R.L., Hwang, L., Szidon, A., and Morgan, D.O. (1998). The Polo-related kinase Cdc5 activates and is destroyed by the mitotic cyclin destruction machinery in S. cerevisiae. Current Biology 8, 497-507.
Chu, S., and Herskowitz, I. (1998). Gametogenesis in Yeast Is Regulated by a Transcriptional Cascade Dependent on Ndt80. Molecular Cell 1, 685-696.
Cohen-Fix, O., and Koshland, D. (1997). The anaphase inhibitor of Saccharomyces cerevisiae Pds1p is a target of the DNA damage checkpoint pathway. Proceedings of the National Academy of Sciences of the United States of America 94, 14361-14366.
Colomina, N., Garí, E., Gallego, C., Herrero, E., and Aldea, M. (1999). G1 cyclins block the Ime1 pathway to make mitosis and meiosis incompatible in budding yeast. EMBO J 18, 320-329.
Cooper, K.F., Mallory, M.J., Guacci, V., Lowe, K., and Strich, R. (2009). Pds1p Is Required for Meiotic Recombination and Prophase I Progression in Saccharomyces cerevisiae. Genetics 181, 65-79.
Costanzo, M., Nishikawa, J.L., Tang, X., Millman, J.S., Schub, O., Breitkreuz, K., Dewar, D., Rupes, I., Andrews, B., and Tyers, M. (2004). CDK Activity Antagonizes Whi5, an Inhibitor of G1/S Transcription in Yeast. Cell 117, 899-913.
Cross, F.R., and Blake, C.M. (1993). The yeast Cln3 protein is an unstable activator of Cdc28. Mol Cell Biol 13, 3266-3271.
D'Amours, D., and Amon, A. (2004). At the interface between signaling and executing anaphase--Cdc14 and the FEAR network. Genes & Development 18, 2581-2595.
De Vit, M., Waddle, J., and Johnston, M. (1997). Regulated nuclear translocation of the Mig1 glucose repressor. Mol Biol Cell 8, 1603-1618.
Dohrmann, P.R., Butler, G., Tamai, K., Dorland, S., Greene, J.R., Thiele, D.J., and Stillman, D.J. (1992). Parallel pathways of gene regulation: homologous regulators SWI5 and ACE2 differentially control transcription of HO and chitinase. Genes & Development 6, 93-104.
Dombek, K., and Young, E. (1997). Cyclic AMP-dependent protein kinase inhibits ADH2 expression in part by decreasing expression of the transcription factor gene ADR1. Mol Cell Biol 17, 1450-1458.
Donaldson, A.D., Raghuraman, M.K., Friedman, K.L., Cross, F.R., Brewer, B.J., and Fangman, W.L. (1998). CLB5-Dependent Activation of Late Replication Origins in S. cerevisiae. Molecular Cell 2, 173-182.
Elsasser, S., Chi, Y., Yang, P., and Campbell, J.L. (1999). Phosphorylation Controls Timing of Cdc6p Destruction: A Biochemical Analysis. Mol Biol Cell 10, 3263-3277.
Friedlander, G., Joseph-Strauss, D., Carmi, M., Zenvirth, D., Simchen, G., and Barkai, N. (2006). Modulation of the transcription regulatory program in yeast cells committed to sporulation. Genome Biol 7, R20.
Geymonat, M., Spanos, A., Wells, G., Smerdon, S., and Sedgwick, S. (2004). Clb6/Cdc28 and cdc14 regulate phosphorylation status and cellular localization of swi6. Mol Cell Biol 24, 2277-2285.
Govin, J., and Berger, S.L. (2009). Genome reprogramming during sporulation. The International journal of developmental biology 53, 425-432.
Gross, E., Goldberg, D., and Levitzki, A. (1992). Phosphorylation of the S. cerevisiae Cdc25 in response to glucose results in its dissociation from Ras. Nature 360, 762-765.
Guttmann-Raviv, N., Martin, S., and Kassir, Y. (2002). Ime2, a Meiosis-Specific Kinase in Yeast, Is Required for Destabilization of Its Transcriptional Activator, Ime1. Mol Cell Biol 22, 2047-2056.
Han, B., and Wang, J. (2007). Quantifying Robustness and Dissipation Cost of Yeast Cell Cycle Network: The Funneled Energy Landscape Perspectives. Biophysical Journal 92, 3755 - 3763.
Honigberg, S.M., and Purnapatre, K. (2003). Signal pathway integration in the switch from the mitotic cell cycle to meiosis in yeast. J Cell Sci 116, 2137-2147.
Hood-DeGrenier, J., Boulton, C., and Lyo, V. (2007). Cytoplasmic Clb2 is required for timely inactivation of the mitotic inhibitor Swe1 and normal bud morphogenesis in Saccharomyces cerevisiae. Current Genetics 51, 1-18.
Horak, C., Luscombe, N., Qian, J., Bertone, P., and Piccirrillo, S. (2002). Complex transcriptional circuitry at the G1/S transition in Saccharomyces cerevisiae. Genes Dev 16, 3017.
Hwang, L.H., Lau, L.F., Smith, D.L., Mistrot, C.A., Hardwick, K.G., Hwang, E.S., Amon, A., and Murray, A.W. (1998). Budding Yeast Cdc20: A Target of the Spindle Checkpoint. Science 279, 1041-1044.
Irons, D.J. (2009). Logical analysis of the budding yeast cell cycle. Journal of Theoretical Biology 257, 543 -559.
Jaspersen, S.L., Charles, J.F., and Morgan, D.O. (1999). Inhibitory phosphorylation of the APC regulator Hct1 is controlled by the kinase Cdc28 and the phosphatase Cdc14. Current Biology 9, 227-236.
Jorgensen, P., and Tyers, M. (2000). The fork'ed path to mitosis. Genome Biology 1, reviews1022.1021-reviews1022.1024.
Kassir, Y., Adir, N., Boger-Nadjar, E., Raviv, N.G., Rubin-Bejerano, I., Sagee, S., and Shenhar, G. (2003). Transcriptional regulation of meiosis in budding yeast. International review of cytology 224, 111-171.
Knapp, D., Bhoite, L., Stillman, D., and Nasmyth, K. (1996). The transcription factor Swi5 regulates expression of the cyclin kinase inhibitor p40SIC1. Mol Cell Biol 16, 5701-5707.
Li, F., Long, T., Lu, Y., Ouyang, Q., and Tang, C. (2004). The yeast cell-cycle network is robustly designed. PNAS 101, 4781-4786.
Lydall, D., Ammerer, G., and Nasmyth, K. (1991). A new role for MCM1 in yeast: cell cycle regulation of SWI5 transcription. Genes & Development 5, 2405-2419.
Ma, X.J., Lu, Q., and Grunstein, M. (1996). A search for proteins that interact genetically with histone H3 and H4 amino termini uncovers novel regulators of the Swe1 kinase in Saccharomyces cerevisiae. Genes & Development 10, 1327-1340.
MacKay, V.L., Mai, B., Waters, L., and Breeden, L.L. (2001). Early Cell Cycle Box-Mediated Transcription of CLN3 and SWI4 Contributes to the Proper Timing of the G1-to-S Transition in Budding Yeast. Mol Cell Biol 21, 4140-4148.
Mah, A.S., Jang, J., and Deshaies, R.J. (2001). Protein kinase Cdc15 activates the Dbf2-Mob1 kinase complex. Proceedings of the National Academy of Sciences of the United States of America 98, 7325-7330.
Martinez, J.S., Jeong, D.-E., Choi, E., Billings, B.M., and Hall, M.C. (2006). Acm1 Is a Negative Regulator of the Cdh1-Dependent Anaphase-Promoting Complex/Cyclosome in Budding Yeast. Mol Cell Biol 26, 9162-9176.
McBride, H.J., Yu, Y., and Stillman, D.J. (1999). Distinct Regions of the Swi5 and Ace2 Transcription Factors Are Required for Specific Gene Activation. Journal of Biological Chemistry 274, 21029-21036.
McMillan, J.N., Sia, R.A.L., Bardes, E.S.G., and Lew, D.J. (1999). Phosphorylation-Independent Inhibition of Cdc28p by the Tyrosine Kinase Swe1p in the Morphogenesis Checkpoint. Mol Cell Biol 19, 5981-5990.
Mendenhall, M.D., and Hodge, A.E. (1998). Regulation of Cdc28 Cyclin-Dependent Protein Kinase Activity during the Cell Cycle of the Yeast Saccharomyces cerevisiae. Microbiol Mol Biol Rev 62, 1191-1243.
Mitchell, A.P., and Herskowitz, I. (1986). Activation of meiosis and sporulation by repression of the RME1 product in yeast. Nature 319, 738-742.
Mortensen, E.M., Haas, W., Gygi, M., Gygi, S.P., and Kellogg, D.R. (2005). Cdc28-Dependent Regulation of the Cdc5/Polo Kinase. Current Biology 15, 2033-2037.
Pak, J., and Segall, J. (2002). Role of Ndt80, Sum1, and Swe1 as Targets of the Meiotic Recombination Checkpoint That Control Exit from Pachytene and Spore Formation in Saccharomyces cerevisiae. Mol Cell Biol 22, 6430-6440.
Pan, X., and Heitman, J. (2000). Sok2 Regulates Yeast Pseudohyphal Differentiation via a Transcription Factor Cascade That Regulates Cell-Cell Adhesion. Mol Cell Biol 20, 8364-8372.
Parkes, V., and Johnston, L.H. (1992). SPO12 and SIT4 suppress mutations in DBF2, which encodes a cell cycle protein kinase that is periodically expressed. Nucl Acids Res 20, 5617-5623.
Peter, M., and Herskowitz, I. (1994). Direct inhibition of the yeast cyclin-dependent kinase Cdc28-Cln by Far1. Science 265, 1228-1231.
Pic, A., Lim, F., Ross, S., Veal, E., Johnson, A., Sultan, M., West, A., Johnston, L., Sharrocks, A., and Morgan, B. (2000). The forkhead protein Fkh2 is a component of the yeast cell cycle transcription factor SFF. EMBO J 19, 3750-3761.
Pramila, T., Wu, W., Miles, S., Noble, W.S., and Breeden, L.L. (2006). The Forkhead transcription factor Hcm1 regulates chromosome segregation genes and fills the S-phase gap in the transcriptional circuitry of the cell cycle. Genes & Development 20, 2266-2278.
Prinz, S., Hwang, E.S., Visintin, R., and Amon, A. (1998). The regulation of Cdc20 proteolysis reveals a role for the APC components Cdc23 and Cdc27 during S phase and early mitosis. Current Biology 8, 750-760.
Queralt, E., and Igual, J.C. (2004). Functional Distinction Between Cln1p and Cln2p Cyclins in the Control of the Saccharomyces cerevisiae Mitotic Cycle. Genetics 168, 129-140.
Queralt, E., and Igual, J.C. (2005). Functional connection between the Clb5 cyclin, the PKC pathway and the Swi4 transcription factor in Saccharomyces cerevisiae. Genetics 171, 1485-1498.
Raithatha, S.A., and Stuart, D.T. (2008). The Saccharomyces cerevisiae CLB5 promoter contains two middle sporulation elements (MSEs) that are differentially regulated during sporulation. Yeast 25, 259-272.
Rudner, A.D., and Murray, A.W. (2000). Phosphorylation by Cdc28 Activates the Cdc20-Dependent Activity of the Anaphase-Promoting Complex. J Cell Biol 149, 1377-1390.
Saunders, W.S. (2002). The FEAR Factor. Molecular Cell 9, 207-209.
Schneider, B.L., Patton, E.E., Lanker, S., Mendenhall, M.D., Wittenberg, C., Futcher, B., and Tyers, M. (1998). Yeast G1 cyclins are unstable in G1 phase. Nature 395, 86-89.
Schwab, M., Lutum, A.S., and Seufert, W. (1997). Yeast Hct1 Is a Regulator of Clb2 Cyclin Proteolysis. Cell 90, 683-693.
Schwob, E., Böhm, T., Mendenhall, M.D., and Nasmyth, K. (1994). The B-type cyclin kinase inhibitor p40SIC1 controls the G1 to S transition in S. cerevisiae. Cell 79, 233-244.
Shirayama, M., Zachariae, W., Ciosk, R., and Nasmyth, K. (1998). The Polo-like kinase Cdc5p and the WD-repeat protein Cdc20p/fizzy are regulators and substrates of the anaphase promoting complex in Saccharomyces cerevisiae. EMBO J 17, 1336-1349.
Shou, W., Seol, J.H., Shevchenko, A., Baskerville, C., Moazed, D., Chen, Z.W.S., Jang, J., Shevchenko, A., Charbonneau, H., and Deshaies, R.J. (1999). Exit from Mitosis Is Triggered by Tem1-Dependent Release of the Protein Phosphatase Cdc14 from Nucleolar RENT Complex. Cell 97, 233-244.
Sidorova, J., Mikesell, G., and Breeden, L. (1995). Cell cycle-regulated phosphorylation of Swi6 controls its nuclear localization. Mol Biol Cell 6, 1641-1658.
Simon, I., Barnett, J., Hannett, N., Harbison, C.T., Rinaldi, N.J., Volkert, T.L., Wyrick, J.J., Zeitlinger, J., Gifford, D.K., Jaakkola, T.S., et al. (2001). Serial Regulation of Transcriptional Regulators in the Yeast Cell Cycle. Cell 106, 697-708.
Spellman, P.T., Sherlock, G., Zhang, M.Q., Iyer, V.R., Anders, K., Eisen, M.B., Brown, P.O., Botstein, D., and Futcher, B. (1998). Comprehensive Identification of Cell Cycle-regulated Genes of the Yeast Saccharomyces cerevisiae by Microarray Hybridization. Mol Biol Cell 9, 3273-3297.
Tachibana, C., Yoo, J.Y., Tagne, J.-B., Kacherovsky, N., Lee, T.I., and Young, E.T. (2005). Combined Global Localization Analysis and Transcriptome Data Identify Genes That Are Directly Coregulated by Adr1 and Cat8. Mol Cell Biol 25, 2138-2146.
Tinker-Kulberg, R.L., and Morgan, D.O. (1999). Pds1 and Esp1 control both anaphase and mitotic exit in normal cells and after DNA damage. Genes & Development 13, 1936-1949.
Toone, W.M., Johnson, A.L., Banks, G.R., Toyn, J.H., Stuart, D., Wittenberg, C., and Johnston, L.H. (1995). Rme1, a negative regulator of meiosis, is also a positive activator of G1 cyclin gene expression. EMBO J 14, 5824-5832.
Uhlmann, F., Lottspeich, F., and Nasmyth, K. (1999). Sister-chromatid separation at anaphase onset is promoted by cleavage of the cohesin subunit Scc1. Nature 400, 37-42.
Verma, R., Feldman, R.M., and Deshaies, R.J. (1997). SIC1 is ubiquitinated in vitro by a pathway that requires CDC4, CDC34, and cyclin/CDK activities. Mol Biol Cell 8, 1427-1437.
Visintin, R., Craig, K., Hwang, E., Prinz, S., Tyers, M., and Amon, A. (1998). The phosphatase Cdc14 triggers mitotic exit by reversal of Cdk-dependent phosphorylation. Mol Cell 2, 709-718.
Visintin, R., Prinz, S., and A, A. (1997). CDC20 and CDH1: a family of substrate-specific activators of APC-dependent proteolysis. Science 278, 460-463.
Wang, L., Renault, G., Garreau, H., and Jacquet, M. (2004). Stress induces depletion of Cdc25p and decreases the cAMP producing capability in Saccharomyces cerevisiae. Microbiology 150, 3383-3391.
Werner-Washburne, M., Braun, E., Johnston, G.C., and Singer, R.A. (1993). Stationary phase in the yeast Saccharomyces cerevisiae. Microbiol Rev 57, 383-401.
Wittenberg, C., and Reed, S. (2005). Cell cycle-dependent transcription in yeast: promoters, transcription factors, and transcriptomes. Oncogene 24, 2746-2755.
Yamamoto, A., Guacci, V., and Koshland, D. (1996). Pds1p, an inhibitor of anaphase in budding yeast, plays a critical role in the APC and checkpoint pathway(s). J Cell Biol 133, 99-110.
Zachariae, W., and Nasmyth, K. (1999). Whose end is destruction: cell division and the anaphase-promoting complex. Genes & Development 13, 2039-2058.
Zachariae, W., Schwab, M., Nasmyth, K., and Seufert, W. (1998). Control of Cyclin Ubiquitination by CDK-Regulated Binding of Hct1 to the Anaphase Promoting Complex. Science 282, 1721-1724.
Zeidler, U., Lettner, T., Lassnig, C., Müller, M., Lajko, R., Hintner, H., Breitenbach, M., and Bito, A. (2009). UME6 is a crucial downstream target of other transcriptional regulators of true hyphal development in Candida albicans. FEMS Yeast Research 9, 126-142.
