# Supplementary material for: Recipes and mechanisms of cellular reprogramming: a case study on budding yeast Saccharomyces cerevisiae
Source: BMC Syst Biol. 2011 Apr 12;5:50. doi: 10.1186/1752-0509-5-50 (PMC3094211; doi:10.1186/1752-0509-5-50)
Supplement: Additional file 3 — Reprogramming recipes and the frequency of perturbations. Reprogramming recipes and the frequency of perturbations. [file 1752-0509-5-50-S3.XLS]

## Sheet: Sheet1
Perturbation in the recipes with ":1" means overexpression, otherwise knockdown.
Reporgram cell cycle to sporulation					Reprogram sporulation to cell cycle
Recipes	Potency	Perturbation	Frequency		Recipes	Potency	Perturbation	Frequency
GCN5:1,RPD3,SUM1,TUP1	0.9661	TUP1	0.250627		IME1,MIG1:1,MSN4,TUP1:1	0.3904	MIG1:1	0.25
IME2:1,RIM4:1,RPD3,TUP1	0.9603	RPD3	0.223058		MIG1:1,MSN4,RPD3:1,TUP1:1	0.346	IME1	0.215
IME1:1,MSN4:1,SUM1,TUP1	0.9473	SUM1	0.205514		IME1,MIG1:1,MSN4,RIM15	0.2518	MSN4	0.1375
GCN5:1,IME2:1,RPD3,TUP1	0.9379	IME1:1	0.0350877		IME1,MIG1:1,RIM15,TUP1:1	0.2515	TUP1:1	0.1275
MSN4:1,RPD3,SUM1,TUP1	0.935	IME2:1	0.0325815		MIG1:1,MSN4,RIM11,RPD3:1	0.2514	RPD3:1	0.03
GCN5:1,NDT80:1,RPD3,TUP1	0.925	GCN5:1	0.0225564		MIG1:1,RIM11,RPD3:1,TUP1:1	0.2509	MSN2	0.0125
GCN5:1,RIM15:1,RPD3,TUP1	0.9042	MSN4:1	0.0175439		MIG1:1,MSN4,RIM11,TUP1:1	0.2481	RIM11	0.0125
NDT80:1,RPD3,SUM1,TUP1	0.9041	NDT80:1	0.0125313		IME1,MIG1:1,MSN2,MSN4	0.2413	RIM15	0.0125
RIM4:1,RPD3,SUM1,TUP1	0.8997	RIM15:1	0.0100251		IME1,MIG1:1,MSN2,TUP1:1	0.2413	IME2	0.0075
IME2:1,RPD3,SUM1,TUP1	0.8947	RIM4:1	0.0100251		IME1,MIG1:1,NDT80,TUP1:1	0.24	UME6	0.0075
IME2:1,MSN4:1,RPD3,TUP1	0.8756	MSN2:1	0.0075188		IME1,MIG1:1,MSN4,NDT80	0.2358	ADR1	0.005
MSN2:1,RPD3,SUM1,TUP1	0.8727	UME6:1	0.00501253		GCN5,IME1,MIG1:1,TUP1:1	0.2315	CDC14	0.005
GCN5:1,IME1:1,SUM1,TUP1	0.87	UME6	0.00501253		IME1,MIG1:1,RPD3:1,TUP1:1	0.2282	CLB5:1	0.005
IME1:1,IME2:1,RIM4:1,TUP1	0.868	RIM11	0.00501253		IME1,MIG1:1,SUM1:1,TUP1:1	0.2263	CDC25:1	0.005
IME1:1,RPD3,SUM1,TUP1	0.8648	RIM11:1	0.00501253		IME1,MIG1:1,TUP1:1,UME6:1	0.2261	UME6:1	0.005
IME1:1,NDT80:1,SUM1,TUP1	0.8632	SWI5:1	0.00250627		IME1,MIG1:1,MSN4,SUM1:1	0.2219	GCN5	0.005
GCN5:1,MSN4:1,RPD3,TUP1	0.855	ADR1	0.00250627		IME1,MIG1:1,MSN4,RPD3:1	0.2219	CLN2	0.005
RIM11,RPD3,SUM1,TUP1	0.8505	MIG1	0.00250627		MIG1:1,RIM15,RPD3:1,TUP1:1	0.2213	NDT80	0.005
IME1:1,IME2:1,SUM1,TUP1	0.8456	HCM1	0.00250627		GCN5,IME1,MIG1:1,MSN4	0.2213	CLN1	0.005
RPD3,SUM1,TUP1,UME6	0.844	CDC14	0.00250627		IME1,MIG1:1,MSN4,RIM11	0.2208	NDD1:1	0.005
IME1:1,MSN2:1,SUM1,TUP1	0.8435	IME2	0.00250627		IME1,IME2,MIG1:1,TUP1:1	0.2193	RME1:1	0.005
GCN5:1,RPD3,TUP1,UME6	0.842	IME1	0.00250627		MIG1:1,MSN4,RIM15,RPD3:1	0.2193	CLB6	0.005
CLB1:1,RPD3,SUM1,TUP1	0.8381	CLB5:1	0.00250627		IME1,MIG1:1,MSN4,UME6:1	0.2184	RAS2	0.005
IME1:1,RIM4:1,SUM1,TUP1	0.838	CLB6:1	0.00250627		CDC25:1,IME1,MIG1:1,TUP1:1	0.2166	SIC1:1	0.005
IME1,RPD3,SUM1,TUP1	0.8378	CDC25:1	0.00250627		HCM1:1,IME1,MIG1:1,MSN4	0.2166	CLB2	0.005
CDC25,RPD3,SUM1,TUP1	0.837	FAR1	0.00250627		IME2,MIG1:1,RPD3:1,TUP1:1	0.2156	CLN3:1	0.005
FAR1,RPD3,SUM1,TUP1	0.8362	SIC1	0.00250627		MIG1:1,MSN2,RPD3:1,TUP1:1	0.2134	CLB1	0.005
ESP1,RPD3,SUM1,TUP1	0.8357	SWI5	0.00250627		MIG1:1,MSN4,RIM15,TUP1:1	0.2129	SUM1:1	0.005
MIG1:1,RPD3,SUM1,TUP1	0.8355	RAS2:1	0.00250627		CDC25:1,IME1,MIG1:1,MSN4	0.2121	FKH2:1	0.005
RPD3,SUM1,SWE1,TUP1	0.8354	PDS1:1	0.00250627		MIG1:1,MSN4,RPD3:1,UME6	0.2119	CDC20:1	0.005
CLN2:1,RPD3,SUM1,TUP1	0.835	RME1	0.00250627		IME1,MIG1:1,RIM11,TUP1:1	0.2103	CDH1	0.005
IME1:1,SUM1,TUP1,UME6:1	0.8348	CLN2:1	0.00250627		HCM1:1,IME1,MIG1:1,TUP1:1	0.2096	CDC14:1	0.005
HCM1,RPD3,SUM1,TUP1	0.8347	CDH1:1	0.00250627		CDH1,IME1,MIG1:1,TUP1:1	0.209	HCM1:1	0.005
PDS1,RPD3,SUM1,TUP1	0.8341	CLN3	0.00250627		FKH2:1,IME1,MIG1:1,MSN4	0.2085	ACE2:1	0.005
RPD3,SOK2:1,SUM1,TUP1	0.8341	CLN2	0.00250627		IME1,MIG1:1,MSN4,SIC1:1	0.2074	ESP1:1	0.005
CLN1,RPD3,SUM1,TUP1	0.8337	CLB1:1	0.00250627		MIG1:1,MSN2,MSN4,RPD3:1	0.2073	SWE1:1	0.005
CLB1,RPD3,SUM1,TUP1	0.833	CLN1	0.00250627		FKH2:1,IME1,MIG1:1,TUP1:1	0.207	ACE2	0.005
RPD3,SIC1:1,SUM1,TUP1	0.8327	NDD1:1	0.00250627		IME1,MIG1:1,MSN4,SWE1:1	0.207	PDS1	0.005
ADR1,RPD3,SUM1,TUP1	0.8324	CDC5	0.00250627		IME1,IME2,MIG1:1,MSN4	0.2067	SOK2	0.005
CYR1,RPD3,SUM1,TUP1	0.8324	RME1:1	0.00250627		IME1,MIG1:1,SOK2:1,TUP1:1	0.2066	SIC1	0.0025
CLB2:1,RPD3,SUM1,TUP1	0.832	CLB6	0.00250627		MIG1:1,RPD3:1,TUP1:1,UME6	0.2058	SWI5	0.0025
RME1:1,RPD3,SUM1,TUP1	0.832	RAS2	0.00250627		CLN3:1,IME1,MIG1:1,MSN4	0.2057	RAS2:1	0.0025
RPD3,SIC1,SUM1,TUP1	0.8319	CLB5	0.00250627		IME1,MIG1:1,NDD1:1,TUP1:1	0.2053	PDS1:1	0.0025
ACE2:1,RPD3,SUM1,TUP1	0.8316	SIC1:1	0.00250627		CLB2,IME1,MIG1:1,MSN4	0.2047	CLN2:1	0.0025
CDH1,RPD3,SUM1,TUP1	0.8314	CLB2	0.00250627		IME1,MIG1:1,MSN4,SPO12:1	0.2042	CLN3	0.0025
CLN3,RPD3,SUM1,TUP1	0.8313	SWE1	0.00250627		MIG1:1,MSN4,TUP1:1,UME6	0.2039	CDC5	0.0025
CDC14:1,RPD3,SUM1,TUP1	0.831	CLB1	0.00250627		MIG1:1,MSN2,MSN4,TUP1:1	0.2037	SPO12:1	0.0025
RPD3,SUM1,SWE1:1,TUP1	0.8307	CLN3:1	0.00250627		CDC20:1,IME1,MIG1:1,MSN4	0.2034	CYR1	0.0025
HCM1:1,RPD3,SUM1,TUP1	0.8304	SPO12:1	0.00250627		CLB2,IME1,MIG1:1,TUP1:1	0.203	SOK2:1	0.0025
CLN3:1,RPD3,SUM1,TUP1	0.8304	CLB2:1	0.00250627		IME1,MIG1:1,MSN4,NDD1:1	0.2028	RIM4	0.0025
CDC5:1,RPD3,SUM1,TUP1	0.8303	FKH2:1	0.00250627		CLB6,IME1,MIG1:1,TUP1:1	0.2025	FKH2	0.0025
RIM15:1,RPD3,SUM1,TUP1	0.83	CYR1	0.00250627		IME1,MIG1:1,MSN4,RME1:1	0.2025	CDC20	0.0025
RPD3,SPO12:1,SUM1,TUP1	0.83	ADR1:1	0.00250627		ADR1,IME1,MIG1:1,TUP1:1	0.2025	CDC5:1	0.0025
FKH2:1,RPD3,SUM1,TUP1	0.8299	CDC20:1	0.00250627		CLB1,IME1,MIG1:1,MSN4	0.2023	ESP1	0.0025
MSN4:1,NDT80:1,RPD3,TUP1	0.8298	CDH1	0.00250627		IME1,MIG1:1,MSN4,SWI5	0.2023	FAR1:1	0.0025
NDD1,RPD3,SUM1,TUP1	0.8296	SPO12	0.00250627		CDC14:1,IME1,MIG1:1,MSN4	0.202	CYR1:1	0.0025
ACE2,RPD3,SUM1,TUP1	0.8296	CDC14:1	0.00250627		CLN2,IME1,MIG1:1,MSN4	0.2017
GCN5:1,IME1:1,RPD3,TUP1	0.8293	HCM1:1	0.00250627		IME1,MIG1:1,PDS1,TUP1:1	0.2017
RPD3,SPO12,SUM1,TUP1	0.8292	RIM15	0.00250627		ESP1:1,IME1,MIG1:1,TUP1:1	0.2017
RPD3,SUM1,TUP1	0.829	SOK2:1	0.00250627		IME1,MIG1:1,RAS2,TUP1:1	0.2016
CLB5,RPD3,SUM1,TUP1	0.8287	ACE2:1	0.00250627		ESP1:1,IME1,MIG1:1,MSN4	0.2008
CLN1:1,RPD3,SUM1,TUP1	0.8283	CLN1:1	0.00250627		IME1,MIG1:1,SIC1:1,TUP1:1	0.2008
NDD1:1,RPD3,SUM1,TUP1	0.8282	FKH2	0.00250627		CLB6,IME1,MIG1:1,MSN4	0.2007
CDC20,RPD3,SUM1,TUP1	0.8281	CDC20	0.00250627		CLN3:1,IME1,MIG1:1,TUP1:1	0.2007
RPD3,SUM1,SWI5,TUP1	0.8281	ESP1:1	0.00250627		CDC5:1,IME1,MIG1:1,MSN4	0.2007
CDH1:1,RPD3,SUM1,TUP1	0.828	CDC5:1	0.00250627		IME1,MIG1:1,MSN4,SOK2	0.2005
CDC25:1,RPD3,SUM1,TUP1	0.8279	ESP1	0.00250627		CDH1,IME1,MIG1:1,MSN4	0.2005
FKH2,RPD3,SUM1,TUP1	0.8279	CDC25	0.00250627		CLN1,IME1,MIG1:1,TUP1:1	0.2004
CLB5:1,RPD3,SUM1,TUP1	0.8276	SWE1:1	0.00250627		CDC20:1,IME1,MIG1:1,TUP1:1	0.2004
ESP1:1,RPD3,SUM1,TUP1	0.8276	FAR1:1	0.00250627		ESP1,IME1,MIG1:1,MSN4	0.2003
RME1,RPD3,SUM1,TUP1	0.8276	MIG1:1	0.00250627		FKH2,IME1,MIG1:1,MSN4	0.1997
CLB6,RPD3,SUM1,TUP1	0.8273	NDD1	0.00250627		ACE2:1,IME1,MIG1:1,MSN4	0.1994
IME2:1,NDT80:1,RPD3,TUP1	0.8264	CYR1:1	0.00250627		IME1,MIG1:1,MSN4,PDS1	0.1992
RIM15,RPD3,SUM1,TUP1	0.826	ACE2	0.00250627		IME1,MIG1:1,SWE1:1,TUP1:1	0.199
MIG1,RPD3,SUM1,TUP1	0.8258	PDS1	0.00250627		IME1,MIG1:1,RME1:1,TUP1:1	0.1989
IME2:1,MSN2:1,RPD3,TUP1	0.8251	SOK2	0.00250627		IME1,MIG1:1,MSN4,RAS2	0.1988
RPD3,SOK2,SUM1,TUP1	0.825				ACE2,IME1,MIG1:1,MSN4	0.1986
CLB2,RPD3,SUM1,TUP1	0.8245				ACE2:1,IME1,MIG1:1,TUP1:1	0.1985
CDC14,RPD3,SUM1,TUP1	0.8244				CLN2:1,IME1,MIG1:1,MSN4	0.1985
RAS2:1,RPD3,SUM1,TUP1	0.8244				CYR1:1,IME1,MIG1:1,TUP1:1	0.1983
CLN2,RPD3,SUM1,TUP1	0.8243				CLB5:1,IME1,MIG1:1,TUP1:1	0.1983
MSN4:1,RIM15:1,RPD3,TUP1	0.8242				CDC14,IME1,MIG1:1,TUP1:1	0.1982
ADR1:1,RPD3,SUM1,TUP1	0.824				CDC20,IME1,MIG1:1,TUP1:1	0.1982
CYR1:1,RPD3,SUM1,TUP1	0.824				CLB1,IME1,MIG1:1,TUP1:1	0.1979
RPD3,SUM1,SWI5:1,TUP1	0.8231				IME1,MIG1:1,MSN4,RAS2:1	0.1978
CDC5,RPD3,SUM1,TUP1	0.8228				CDC14:1,IME1,MIG1:1,TUP1:1	0.1978
IME1:1,RIM11:1,SUM1,TUP1	0.8228				CLN3,IME1,MIG1:1,MSN4	0.1976
CDC20:1,RPD3,SUM1,TUP1	0.8227				CLN1,IME1,MIG1:1,MSN4	0.1973
PDS1:1,RPD3,SUM1,TUP1	0.8226				IME1,MIG1:1,SOK2,TUP1:1	0.197
RAS2,RPD3,SUM1,TUP1	0.8219				FAR1:1,IME1,MIG1:1,MSN4	0.1969
CLB6:1,RPD3,SUM1,TUP1	0.8215				IME1,MIG1:1,MSN4,SIC1	0.1967
IME2,RPD3,SUM1,TUP1	0.8214				CLN2,IME1,MIG1:1,TUP1:1	0.1961
FAR1:1,RPD3,SUM1,TUP1	0.8208				CLB5:1,IME1,MIG1:1,MSN4	0.1961
IME1:1,IME2:1,MSN4:1,TUP1	0.8207				CYR1,IME1,MIG1:1,TUP1:1	0.1961
IME2:1,RIM15:1,RPD3,TUP1	0.8198				ADR1,IME1,MIG1:1,MSN4	0.1961
GCN5:1,IME1:1,IME2:1,TUP1	0.8196				ACE2,IME1,MIG1:1,TUP1:1	0.196
IME1:1,IME2:1,RPD3,TUP1	0.8153				CDC14,IME1,MIG1:1,MSN4	0.1956
RPD3,SUM1,TUP1,UME6:1	0.8095				IME1,MIG1:1,RIM4,TUP1:1	0.1955
RIM11:1,RPD3,SUM1,TUP1	0.8082				CDC5,IME1,MIG1:1,TUP1:1	0.1954
IME2:1,RIM11,RPD3,TUP1	0.8007				IME1,MIG1:1,MSN4,PDS1:1	0.1952
