# Supplementary material for: Recipes and mechanisms of cellular reprogramming: a case study on budding yeast Saccharomyces cerevisiae
Source: BMC Syst Biol. 2011 Apr 12;5:50. doi: 10.1186/1752-0509-5-50 (PMC3094211; doi:10.1186/1752-0509-5-50)
Supplement: Additional file 4 — Recipes reprogramming sporulation to cell cycle. Recipes reprogramming sporulation to cell cycle. The reprogramming efficiency, heterogeneity deviation, potency and number of restored attractors are listed. [file 1752-0509-5-50-S4.XLS]

## Sheet: Sheet1
Perturbation in the recipes with ":1" means overexpression, otherwise knockdown. Pareto optimal recipes are highlighted.
Recipes	Efficiency	Deviation	spore	Potency	#Attractors
IME1,MIG1:1,MSN4,TUP1:1	0.0337	0.222826	0.0081	0.3904	2
MIG1:1,MSN4,RPD3:1,TUP1:1	0.1727	0.238253	0.011	0.346	2
IME1,MIG1:1,MSN4,RIM15	0.0088	0.189991	0.309	0.2518	5
IME1,MIG1:1,RIM15,TUP1:1	0.027	0.223108	0.0102	0.2515	2
MIG1:1,MSN4,RIM11,RPD3:1	0.0925	0.186082	0.2175	0.2514	6
MIG1:1,RIM11,RPD3:1,TUP1:1	0.1711	0.231892	0.0031	0.2509	2
MIG1:1,MSN4,RIM11,TUP1:1	0.0197	0.232497	0.045	0.2481	2
IME1,MIG1:1,MSN2,TUP1:1	0.0276	0.22368	0.0009	0.2413	2
IME1,MIG1:1,MSN2,MSN4	0.0089	0.191953	0.2649	0.2413	5
IME1,MIG1:1,NDT80,TUP1:1	0.1392	0.256277	0.0146	0.24	3
IME1,MIG1:1,MSN4,NDT80	0.0247	0.196083	0.3069	0.2358	6
GCN5,IME1,MIG1:1,TUP1:1	0.1159	0.227898	0.0107	0.2315	2
IME1,MIG1:1,RPD3:1,TUP1:1	0.1747	0.234029	0.0108	0.2282	2
IME1,MIG1:1,SUM1:1,TUP1:1	0.1554	0.303369	0.0119	0.2263	3
IME1,MIG1:1,TUP1:1,UME6:1	0.0897	0.223022	0.0139	0.2261	2
IME1,MIG1:1,MSN4,SUM1:1	0.0689	0.223745	0.3176	0.2219	8
IME1,MIG1:1,MSN4,RPD3:1	0.1778	0.221832	0.2024	0.2219	5
MIG1:1,RIM15,RPD3:1,TUP1:1	0.1541	0.240415	0.0092	0.2213	2
GCN5,IME1,MIG1:1,MSN4	0.0437	0.18071	0.2779	0.2213	6
IME1,MIG1:1,MSN4,RIM11	0.0073	0.197542	0.2338	0.2208	5
MIG1:1,MSN4,RIM15,RPD3:1	0.0847	0.189364	0.3268	0.2193	6
IME1,IME2,MIG1:1,TUP1:1	0.1533	0.322601	0.0138	0.2193	3
IME1,MIG1:1,MSN4,UME6:1	0.0123	0.19477	0.3127	0.2184	5
HCM1:1,IME1,MIG1:1,MSN4	0.0562	0.191736	0.3165	0.2166	5
CDC25:1,IME1,MIG1:1,TUP1:1	0.0275	0.223423	0	0.2166	2
IME2,MIG1:1,RPD3:1,TUP1:1	0.2594	0.241247	0.0116	0.2156	3
MIG1:1,MSN2,RPD3:1,TUP1:1	0.1563	0.240472	0.0013	0.2134	2
MIG1:1,MSN4,RIM15,TUP1:1	0.0178	0.232492	0.0622	0.2129	2
CDC25:1,IME1,MIG1:1,MSN4	0.0077	0.194202	0.2554	0.2121	5
MIG1:1,MSN4,RPD3:1,UME6	0.0697	0.184857	0.2837	0.2119	6
IME1,MIG1:1,RIM11,TUP1:1	0.0265	0.223529	0.0079	0.2103	2
HCM1:1,IME1,MIG1:1,TUP1:1	0.2168	0.244481	0.0144	0.2096	2
CDH1,IME1,MIG1:1,TUP1:1	0.0894	0.290558	0.0146	0.209	2
FKH2:1,IME1,MIG1:1,MSN4	0.0202	0.191284	0.3139	0.2085	6
IME1,MIG1:1,MSN4,SIC1:1	0.0137	0.199967	0.3154	0.2074	6
MIG1:1,MSN2,MSN4,RPD3:1	0.0876	0.188673	0.267	0.2073	6
IME1,MIG1:1,MSN4,SWE1:1	0.0125	0.197398	0.3193	0.207	6
FKH2:1,IME1,MIG1:1,TUP1:1	0.0715	0.242296	0.0124	0.207	2
IME1,IME2,MIG1:1,MSN4	0.0245	0.198718	0.3161	0.2067	9
IME1,MIG1:1,SOK2:1,TUP1:1	0.0275	0.223269	0.0149	0.2066	2
MIG1:1,RPD3:1,TUP1:1,UME6	0.0942	0.223365	0.01	0.2058	2
CLN3:1,IME1,MIG1:1,MSN4	0.0322	0.194656	0.3062	0.2057	6
IME1,MIG1:1,NDD1:1,TUP1:1	0.1229	0.246709	0.0152	0.2053	2
CLB2,IME1,MIG1:1,MSN4	0.0291	0.197191	0.3177	0.2047	6
IME1,MIG1:1,MSN4,SPO12:1	0.0143	0.187748	0.3178	0.2042	6
MIG1:1,MSN4,TUP1:1,UME6	0.0155	0.230704	0.078	0.2039	2
MIG1:1,MSN2,MSN4,TUP1:1	0.0189	0.231289	0.0598	0.2037	2
CDC20:1,IME1,MIG1:1,MSN4	0.0132	0.19664	0.3149	0.2034	5
CLB2,IME1,MIG1:1,TUP1:1	0.0917	0.261779	0.0133	0.203	2
IME1,MIG1:1,MSN4,NDD1:1	0.0283	0.19055	0.3213	0.2028	5
IME1,MIG1:1,MSN4,RME1:1	0.009	0.191989	0.3071	0.2025	5
CLB6,IME1,MIG1:1,TUP1:1	0.0423	0.234723	0.0141	0.2025	2
ADR1,IME1,MIG1:1,TUP1:1	0.0275	0.223598	0.0135	0.2025	2
IME1,MIG1:1,MSN4,SWI5	0.0086	0.19116	0.3082	0.2023	5
CLB1,IME1,MIG1:1,MSN4	0.0137	0.193499	0.3141	0.2023	6
CDC14:1,IME1,MIG1:1,MSN4	0.022	0.189362	0.3168	0.202	6
IME1,MIG1:1,PDS1,TUP1:1	0.0581	0.222812	0.0137	0.2017	2
ESP1:1,IME1,MIG1:1,TUP1:1	0.0575	0.223776	0.0157	0.2017	2
CLN2,IME1,MIG1:1,MSN4	0.0101	0.190202	0.3126	0.2017	5
IME1,MIG1:1,RAS2,TUP1:1	0.0275	0.223025	0.0267	0.2016	2
IME1,MIG1:1,SIC1:1,TUP1:1	0.1286	0.314464	0.0133	0.2008	2
ESP1:1,IME1,MIG1:1,MSN4	0.0172	0.194194	0.3066	0.2008	5
CLN3:1,IME1,MIG1:1,TUP1:1	0.3945	0.334159	0.0124	0.2007	2
CLB6,IME1,MIG1:1,MSN4	0.0133	0.195702	0.318	0.2007	5
CDC5:1,IME1,MIG1:1,MSN4	0.0156	0.190717	0.3131	0.2007	5
IME1,MIG1:1,MSN4,SOK2	0.0082	0.191903	0.32	0.2005	5
CDH1,IME1,MIG1:1,MSN4	0.0183	0.197817	0.3125	0.2005	6
CLN1,IME1,MIG1:1,TUP1:1	0.031	0.225189	0.0133	0.2004	2
CDC20:1,IME1,MIG1:1,TUP1:1	0.0658	0.253748	0.0141	0.2004	2
ESP1,IME1,MIG1:1,MSN4	0.0014	0.187007	0.3099	0.2003	5
FKH2,IME1,MIG1:1,MSN4	0.0087	0.191089	0.3097	0.1997	5
ACE2:1,IME1,MIG1:1,MSN4	0.0098	0.193535	0.3129	0.1994	6
IME1,MIG1:1,MSN4,PDS1	0.0167	0.194988	0.3155	0.1992	5
IME1,MIG1:1,SWE1:1,TUP1:1	0.0667	0.266722	0.0146	0.199	2
IME1,MIG1:1,RME1:1,TUP1:1	0.0275	0.223423	0.0166	0.1989	2
IME1,MIG1:1,MSN4,RAS2	0.0087	0.191089	0.3151	0.1988	5
ACE2,IME1,MIG1:1,MSN4	0.0086	0.190056	0.3154	0.1986	5
CLN2:1,IME1,MIG1:1,MSN4	0.0095	0.194169	0.3065	0.1985	5
ACE2:1,IME1,MIG1:1,TUP1:1	0.0974	0.315464	0.0131	0.1985	2
CYR1:1,IME1,MIG1:1,TUP1:1	0.0275	0.223269	0	0.1983	2
CLB5:1,IME1,MIG1:1,TUP1:1	0.0409	0.253665	0.0148	0.1983	2
CDC20,IME1,MIG1:1,TUP1:1	0.0214	0.223617	0.0133	0.1982	2
CDC14,IME1,MIG1:1,TUP1:1	0.0296	0.223066	0.0116	0.1982	2
CLB1,IME1,MIG1:1,TUP1:1	0.0453	0.241349	0.018	0.1979	2
IME1,MIG1:1,MSN4,RAS2:1	0.0087	0.191561	0.3088	0.1978	5
CDC14:1,IME1,MIG1:1,TUP1:1	0.1809	0.295006	0.0168	0.1978	2
CLN3,IME1,MIG1:1,MSN4	0.0094	0.191007	0.3242	0.1976	6
CLN1,IME1,MIG1:1,MSN4	0.0088	0.191685	0.3146	0.1973	5
IME1,MIG1:1,SOK2,TUP1:1	0.0275	0.222935	0.0157	0.197	2
FAR1:1,IME1,MIG1:1,MSN4	0.009	0.18986	0.3169	0.1969	5
IME1,MIG1:1,MSN4,SIC1	0.0091	0.190863	0.3164	0.1967	5
CYR1,IME1,MIG1:1,TUP1:1	0.0275	0.22282	0.0292	0.1961	2
CLN2,IME1,MIG1:1,TUP1:1	0.033	0.225616	0.0131	0.1961	2
CLB5:1,IME1,MIG1:1,MSN4	0.0105	0.19667	0.311	0.1961	5
ADR1,IME1,MIG1:1,MSN4	0.0089	0.191504	0.3046	0.1961	5
ACE2,IME1,MIG1:1,TUP1:1	0.0273	0.223035	0.0151	0.196	2
CDC14,IME1,MIG1:1,MSN4	0.0088	0.19104	0.3097	0.1956	5
IME1,MIG1:1,RIM4,TUP1:1	0.0413	0.215994	0.0114	0.1955	3
CDC5,IME1,MIG1:1,TUP1:1	0.0084	0.223401	0.0135	0.1954	2
IME1,MIG1:1,MSN4,PDS1:1	0.0087	0.191089	0.308	0.1952	5
