# Supplementary material for: Recipes and mechanisms of cellular reprogramming: a case study on budding yeast Saccharomyces cerevisiae
Source: BMC Syst Biol. 2011 Apr 12;5:50. doi: 10.1186/1752-0509-5-50 (PMC3094211; doi:10.1186/1752-0509-5-50)
Supplement: Additional file 5 — Common states on the reprogramming paths. Common states on the reprogramming paths from cell cycle to sporulation under sporulation condition and from sporulation to cell cycle under cell cycle condition. Related to Figure 6 in main text. [file 1752-0509-5-50-S5.XLS]

## Sheet: Sheet1
From cell cycle to sporulation under sporulation condition	ACE2	ADR1	CAMP-PKA	CDC14	CDC20	CDC25	CDC5	CDH1	CLB1	CLB2	CLB5	CLB6	CLN1	CLN2	CLN3	CYR1	ESP1	FAR1	FEAR	FKH2	GCN5	HCM1	IME1	IME2	MBF	MIG1	MSN2	MSN4	NDD1	NDT80	PDS1	RAS2	RIM11	RIM15	RIM4	RME1	RPD3	SBF	SIC1	SOK2	SPO12	SUM1	SWE1	SWI5	TUP1	UME6	IME2-RIM4	MCM1-SFF	MIG1-TUP1
	0	0	1	0	0	1	0	1	0	0	0	0	0	0	0	1	0	0	0	0	0	0	0	0	0	0	0	0	0	0	1	1	0	0	0	0	1	0	1	1	0	0	0	1	1	0	0	0	0
	0	0	1	0	0	1	0	1	0	0	0	0	0	0	0	1	0	0	0	0	0	0	0	0	0	0	0	0	0	0	1	1	0	0	0	0	1	0	1	1	0	0	0	1	1	0	0	0	0
	0	0	1	0	0	1	0	1	0	0	0	0	0	0	0	1	0	0	0	0	0	0	0	0	0	0	0	0	0	0	1	1	0	0	0	0	1	0	1	1	0	1	0	1	1	0	0	0	0
From sporulation to cell cycle under cell cycle condition	ACE2	ADR1	CAMP-PKA	CDC14	CDC20	CDC25	CDC5	CDH1	CLB1	CLB2	CLB5	CLB6	CLN1	CLN2	CLN3	CYR1	ESP1	FAR1	FEAR	FKH2	GCN5	HCM1	IME1	IME2	MBF	MIG1	MSN2	MSN4	NDD1	NDT80	PDS1	RAS2	RIM11	RIM15	RIM4	RME1	RPD3	SBF	SIC1	SOK2	SPO12	SUM1	SWE1	SWI5	TUP1	UME6	IME2-RIM4	MCM1-SFF	MIG1-TUP1
	0	0	1	0	0	1	0	1	0	0	0	0	0	0	0	1	0	0	0	0	0	0	0	0	0	1	0	0	0	0	1	1	0	0	0	0	1	0	1	1	0	0	0	1	1	0	0	0	1
	0	0	1	0	0	1	0	1	0	0	0	0	0	0	0	1	0	0	0	0	0	0	0	0	0	1	0	0	0	0	1	1	0	0	0	1	1	0	1	1	0	1	0	0	1	0	0	0	1
	0	0	1	0	0	1	0	1	0	0	0	0	0	0	0	1	0	0	0	0	0	0	0	0	0	1	0	0	0	0	1	1	0	0	0	1	1	0	1	1	0	0	0	0	1	0	0	0	1
	0	0	1	0	0	1	0	1	0	0	0	0	0	0	0	1	0	0	0	0	0	0	0	0	0	1	0	0	0	0	1	1	0	0	0	1	1	0	1	1	0	0	0	0	1	0	0	0	1
	0	0	1	0	0	1	0	1	0	0	0	0	0	0	0	1	0	0	0	0	0	0	0	0	0	1	0	0	0	0	1	1	0	0	0	1	1	0	1	1	0	0	0	1	1	0	0	0	1
[truncated: 6 more columns]
