# Supplementary material for: Recipes and mechanisms of cellular reprogramming: a case study on budding yeast Saccharomyces cerevisiae
Source: BMC Syst Biol. 2011 Apr 12;5:50. doi: 10.1186/1752-0509-5-50 (PMC3094211; doi:10.1186/1752-0509-5-50)
Supplement: Additional file 6 — Weights used to assign cell state to cell cycle phase on the biological pathway. Weights used to assign cell state to cell cycle phase on the biological pathway. [file 1752-0509-5-50-S6.XLS]

## Sheet: Sheet1
	ACE2	CDC14	CDC20	CDC5	CDH1	CLB1	CLB2	CLB5	CLB6	CLN1	CLN2	CLN3	ESP1	FAR1	FEAR	FKH2	HCM1	MBF	MCM1-SFF	NDD1	PDS1	RME1	SBF	SIC1	SPO12	SWE1	SWI5
START	0	0	0	0	1	0	0	0	0	0	0	1	0	0	0	0	0	0	0	0	0.5	0	0	1	0	0	0
G1	0	0	0	0	0.7	0	0	0.2	0.2	0.4	0.4	0	0	0	0	0	0.1	0.7	0	0.2	0.5	0.4	0.7	0.6	0.2	0.4	0.4
S	0	0	0	0	0.1	0.1	0.1	0.5	0.2	0.5	0.5	0	0	0	0	0.3	0.3	0.6	0	0.3	0.5	0.1	0.6	0.1	0.2	0.9	0.1
G2	0.4	0	0.1	0.6	0.1	0.5	0.7	0.1	0.1	0.3	0.3	0	0	0	0	0.5	0.5	0.4	0.9	0.8	0.5	0	0.4	0.1	0.5	0.8	0.2
M	0.4	0.8	0.8	0.7	0.5	0.8	0.7	0.1	0	0.1	0.1	0	0.6	0.6	0.5	0.2	0.1	0	0.8	0.2	0.1	0.9	0	0.6	0.4	0.1	0.6
STATIONARY G1	0	0	0	0	0.8	0	0	0	0	0	0	0	0	0	0	0	0	0	0	0	0.5	0	0	0.9	0	0	0
